# Supplementary material for: An optogenetic toolkit for robust activation of FGF, BMP, & Nodal signaling in zebrafish
Source: bioRxiv. 2025 Apr 19:2025.04.17.649426. Preprint. [Version 1] doi: 10.1101/2025.04.17.649426 (PMC12190770; doi:10.1101/2025.04.17.649426)
Supplement: Supplement 1 [file media-1.zip]

Archive with 14 entries (12 files):
- Supplementary_Materials/
- __MACOSX/._Supplementary_Materials
- Supplementary_Materials/Codes/
- __MACOSX/Supplementary_Materials/._Codes
- Supplementary_Materials/.DS_Store
- __MACOSX/Supplementary_Materials/._.DS_Store
- Supplementary_Materials/Supplementary_Figures.pdf
- __MACOSX/Supplementary_Materials/._Supplementary_Figures.pdf
- Supplementary_Materials/Supplementary_Materials.pdf
- __MACOSX/Supplementary_Materials/._Supplementary_Materials.pdf
- Supplementary_Materials/Codes/Pathway_Specific_Activation_Macro.ijm
- __MACOSX/Supplementary_Materials/Codes/._Pathway_Specific_Activation_Macro.ijm
- Supplementary_Materials/Codes/MATLAB_pipeline.zip
- __MACOSX/Supplementary_Materials/Codes/._MATLAB_pipeline.zip
